# Supplementary material for: Identification and Characterization of the HicAB Toxin-Antitoxin System in the Opportunistic Pathogen Pseudomonas aeruginosa
Source: Toxins (Basel). 2016 Apr 19;8(4):113. doi: 10.3390/toxins8040113 (PMC4848639; doi:10.3390/toxins8040113)
Supplement: Supplementary file 1 [file toxins-08-00113-s001.zip]

Archive with 2 entries (2 files):
- toxins-125813-supplementary-for conversion.pdf
- toxins-125813-supplementary-Table S1-for publish.xls
