# Supplementary material for: Identification and Characterization of the HicAB Toxin-Antitoxin System in the Opportunistic Pathogen Pseudomonas aeruginosa
Source: Toxins (Basel). 2016 Apr 19;8(4):113. doi: 10.3390/toxins8040113 (PMC4848639; doi:10.3390/toxins8040113)
Supplement: Supplementary file 1 [file toxins-08-00113-s001.zip › toxins-125813-supplementary-Table S1-for publish.xls]

## Sheet: Export
Table S1. Prevalence of the hicAB locus in P. aeruginosa strains
Query Start	Query Stop	Subject Replicon Name	Subject Start	Subject Stop	Alignment Length	% Identity	E-value	Gaps	Mismatches	Bit Score
1	649	Pseudomonas aeruginosa PA1, complete genome.	1695443	1696091	649	100.00	0	0	0	1199
1	649	Pseudomonas aeruginosa PA1R, complete genome.	1695443	1696091	649	100.00	0	0	0	1199
1	649	Pseudomonas aeruginosa M18 chromosome, complete genome.	1472455	1471807	649	99.38	0	0	4	1177
1	580	Pseudomonas aeruginosa strain AZPAE15014 AZPAE15014_contig_8, whole genome shotgun sequence.	11997	12577	583	92.62	0	5	38	833
1	645	Pseudomonas aeruginosa MRSN 321 contig19, whole genome shotgun sequence.	112083	111443	648	88.89	0	9	62	789
1	594	Pseudomonas aeruginosa strain AZPAE14963 AZPAE14693_contig_26_Average_coverage:_94.97, whole genome shotgun sequence.	221022	220433	595	90.76	0	5	49	789
1	594	Pseudomonas aeruginosa strain AZPAE14693 AZPAE14693_contig_26, whole genome shotgun sequence.	221022	220433	595	90.76	0	5	49	789
1	594	Pseudomonas aeruginosa strain AZPAE14866 AZPAE14866_contig_12, whole genome shotgun sequence.	39461	38871	595	90.59	0	4	51	784
1	594	Pseudomonas aeruginosa strain AZPAE14861 AZPAE14861_contig_14, whole genome shotgun sequence.	263080	263669	595	90.42	0	5	51	778
1	645	Pseudomonas aeruginosa strain AZPAE14818 AZPAE14818_contig_39, whole genome shotgun sequence.	25333	24693	648	88.58	0	9	64	778
1	580	Pseudomonas aeruginosa PS50 adkgi-supercont1.1, whole genome shotgun sequence.	2906326	2905757	584	89.73	0	11	42	730
1	580	Pseudomonas aeruginosa strain AZPAE14981 AZPAE14981_contig_16, whole genome shotgun sequence.	208015	207446	584	89.73	0	11	42	730
1	580	Pseudomonas aeruginosa strain AZPAE14920 AZPAE14920_contig_23, whole genome shotgun sequence.	36682	36113	584	89.73	0	11	42	730
1	580	Pseudomonas aeruginosa strain AZPAE14443 AZPAE14443_contig_5, whole genome shotgun sequence.	188875	188306	584	89.73	0	11	42	730
1	580	Pseudomonas aeruginosa BWHPSA026 genomic scaffold adgfP-supercont1.1, whole genome shotgun sequence.	2096609	2096040	584	89.73	0	11	42	730
1	580	Pseudomonas aeruginosa RP73, complete genome.	2957530	2958099	584	89.73	0	11	42	730
1	613	Pseudomonas aeruginosa MTB-1, complete genome.	4697440	4698052	618	88.19	0	8	63	728
1	580	Pseudomonas aeruginosa strain AZPAE14856 AZPAE14856_contig_46, whole genome shotgun sequence.	16097	16666	584	89.55	0	11	43	725
4	580	Pseudomonas aeruginosa strain AZPAE12154 AZPAE12154_contig_25, whole genome shotgun sequence.	67981	67415	581	89.67	0	11	42	725
1	613	Pseudomonas aeruginosa strain AZPAE14894 AZPAE14894_contig_36, whole genome shotgun sequence.	54005	53393	618	88.03	0	8	64	723
1	613	Pseudomonas aeruginosa ATCC 25324 Contig0199, whole genome shotgun sequence.	1383	771	618	88.03	0	8	64	723
1	613	Pseudomonas aeruginosa strain AZPAE12150 AZPAE12150_contig_35, whole genome shotgun sequence.	30770	31382	618	88.03	0	8	64	723
1	613	Pseudomonas aeruginosa strain AZPAE14688 AZPAE14688_contig_28, whole genome shotgun sequence.	132758	133370	618	88.03	0	8	64	723
1	613	Pseudomonas aeruginosa strain AZPAE14570 AZPAE14570_contig_23, whole genome shotgun sequence.	22763	23375	618	88.03	0	8	64	723
1	613	Pseudomonas aeruginosa strain AZPAE15037 AZPAE15037_contig_29, whole genome shotgun sequence.	29399	30011	618	88.03	0	8	64	723
1	613	Pseudomonas aeruginosa DHS29 Contig0157, whole genome shotgun sequence.	16874	17486	618	88.03	0	8	64	723
1	613	Pseudomonas aeruginosa DHS01 Contig0056, whole genome shotgun sequence.	751	139	618	88.03	0	8	64	723
1	613	Pseudomonas aeruginosa, whole genome shotgun sequence.	1786270	1785658	618	88.03	0	8	64	723
1	613	Pseudomonas aeruginosa strain AZPAE15020 AZPAE15020_contig_24, whole genome shotgun sequence.	2664	2052	618	88.03	0	8	64	723
1	613	Pseudomonas aeruginosa strain AZPAE12155 AZPAE12155_contig_25, whole genome shotgun sequence.	904	1516	618	88.03	0	8	64	723
1	613	Pseudomonas aeruginosa strain AZPAE14701 AZPAE14701_contig_70, whole genome shotgun sequence.	31517	32129	618	87.86	0	8	65	717
1	613	Pseudomonas aeruginosa JD303, whole genome shotgun sequence.	11579	12191	620	87.90	0	11	61	717
1	630	Pseudomonas aeruginosa strain P7-L633/96 contig32, whole genome shotgun sequence.	371	1000	635	87.24	0	8	71	715
1	613	Pseudomonas aeruginosa strain AZPAE14947 AZPAE14947_contig_8, whole genome shotgun sequence.	217542	216930	618	87.54	0	8	67	706
1	613	Pseudomonas aeruginosa strain P7-L633/96 contig31, whole genome shotgun sequence.	39453	38841	618	87.22	0	8	69	697
1	613	Pseudomonas aeruginosa strain AZPAE14698 AZPAE14698_contig_204, whole genome shotgun sequence.	13599	14211	618	87.22	0	9	69	695
1	613	Pseudomonas aeruginosa strain AZPAE12145 AZPAE12145_contig_16, whole genome shotgun sequence.	222011	222623	618	87.22	0	9	69	695
1	613	Pseudomonas aeruginosa BWHPSA018 genomic scaffold adgfT-supercont1.7, whole genome shotgun sequence.	23272	23884	618	87.22	0	9	69	695
1	613	Pseudomonas aeruginosa strain P2-L230/95 contig74, whole genome shotgun sequence.	17714	17102	618	87.06	0	8	70	693
1	613	Pseudomonas aeruginosa LESB58 chromosome, complete genome.	1451596	1450984	618	87.06	0	10	70	689
1	613	Pseudomonas aeruginosa strain AZPAE14827 AZPAE14827_contig_3, whole genome shotgun sequence.	147580	148192	618	87.06	0	8	70	689
1	613	Pseudomonas aeruginosa strain ATCC 33988 contig00019, whole genome shotgun sequence.	57903	58515	618	87.06	0	10	70	689
1	613	Pseudomonas aeruginosa LESlike1 sequence.	1451267	1450655	618	87.06	0	10	70	689
1	613	Pseudomonas aeruginosa JD310, whole genome shotgun sequence.	674	62	618	87.06	0	10	70	689
1	613	Pseudomonas aeruginosa JD304, whole genome shotgun sequence.	677	65	618	87.06	0	10	70	689
1	613	Pseudomonas aeruginosa strain Liverpool Epidemic Strain, whole genome shotgun sequence.	8930	9542	618	87.06	0	10	70	689
1	613	Pseudomonas aeruginosa strain Liverpool Epidemic Strain, whole genome shotgun sequence.	9551	10163	618	87.06	0	10	70	689
1	613	Pseudomonas aeruginosa strain Liverpool Epidemic Strain, whole genome shotgun sequence.	9551	10163	618	87.06	0	10	70	689
1	613	Pseudomonas aeruginosa strain Liverpool Epidemic Strain, whole genome shotgun sequence.	8930	9542	618	87.06	0	10	70	689
1	613	Pseudomonas aeruginosa strain Liverpool Epidemic Strain, whole genome shotgun sequence.	8877	9489	618	87.06	0	10	70	689
1	613	Pseudomonas aeruginosa strain Liverpool Epidemic Strain, whole genome shotgun sequence.	8877	9489	618	87.06	0	10	70	689
1	613	Pseudomonas aeruginosa strain Liverpool Epidemic Strain, whole genome shotgun sequence.	9141	9753	618	87.06	0	10	70	689
1	613	Pseudomonas aeruginosa strain Liverpool Epidemic Strain, whole genome shotgun sequence.	8930	9542	618	87.06	0	10	70	689
1	613	Pseudomonas aeruginosa JD315, whole genome shotgun sequence.	3091	3703	618	87.06	0	10	70	689
1	613	Pseudomonas aeruginosa JD326, whole genome shotgun sequence.	677	65	618	87.06	0	10	70	689
1	613	Pseudomonas aeruginosa JD322, whole genome shotgun sequence.	911	1523	618	87.06	0	10	70	689
1	613	Pseudomonas aeruginosa LES431, complete genome.	1409434	1408822	618	87.06	0	10	70	689
1	613	Pseudomonas aeruginosa BL02 genomic scaffold adggf-supercont1.2, whole genome shotgun sequence.	266157	266769	618	87.06	0	10	70	689
1	613	Pseudomonas aeruginosa LESlike5 sequence.	1451667	1451055	618	87.06	0	10	70	689
1	613	Pseudomonas aeruginosa LESlike7 sequence.	1409428	1408816	618	87.06	0	10	70	689
1	613	Pseudomonas aeruginosa LES400 sequence.	1451301	1450689	618	87.06	0	10	70	689
1	613	Pseudomonas aeruginosa LESB65 sequence.	1451067	1450455	618	87.06	0	10	70	689
1	613	Pseudomonas aeruginosa LESlike4 sequence.	1451130	1450518	618	87.06	0	10	70	689
1	613	Pseudomonas aeruginosa strain AZPAE13757 AZPAE13757_contig_1, whole genome shotgun sequence.	416170	415558	618	87.06	0	10	70	689
1	613	Pseudomonas aeruginosa strain AZPAE14725 AZPAE14725_contig_49, whole genome shotgun sequence.	3352	2740	618	87.06	0	10	70	689
1	613	Pseudomonas aeruginosa BWH052 adTvf-supercont1.1, whole genome shotgun sequence.	560526	559914	619	87.08	0	11	68	689
1	613	Pseudomonas aeruginosa JD335, whole genome shotgun sequence.	911	1523	618	87.06	0	10	70	689
1	613	Pseudomonas aeruginosa JD329, whole genome shotgun sequence.	911	1523	618	87.06	0	10	70	689
1	613	Pseudomonas aeruginosa JD324, whole genome shotgun sequence.	677	65	618	87.06	0	10	70	689
1	613	Pseudomonas aeruginosa strain Liverpool Epidemic Strain, whole genome shotgun sequence.	1244	1856	618	87.06	0	10	70	689
1	613	Pseudomonas aeruginosa strain Liverpool Epidemic Strain, whole genome shotgun sequence.	8930	9542	618	87.06	0	10	70	689
1	613	Pseudomonas aeruginosa strain Liverpool Epidemic Strain, whole genome shotgun sequence.	1244	1856	618	87.06	0	10	70	689
1	613	Pseudomonas aeruginosa strain Liverpool Epidemic Strain, whole genome shotgun sequence.	9141	9753	618	87.06	0	10	70	689
1	613	Pseudomonas aeruginosa strain Liverpool Epidemic Strain, whole genome shotgun sequence.	1244	1856	618	87.06	0	10	70	689
1	613	Pseudomonas aeruginosa strain Liverpool Epidemic Strain, whole genome shotgun sequence.	1244	1856	618	87.06	0	10	70	689
1	613	Pseudomonas aeruginosa strain Liverpool Epidemic Strain, whole genome shotgun sequence.	9141	9753	618	87.06	0	10	70	689
1	613	Pseudomonas aeruginosa strain Liverpool Epidemic Strain, whole genome shotgun sequence.	9551	10163	618	87.06	0	10	70	689
1	613	Pseudomonas aeruginosa strain Liverpool Epidemic Strain, whole genome shotgun sequence.	1244	1856	618	87.06	0	10	70	689
1	613	Pseudomonas aeruginosa strain Liverpool Epidemic Strain, whole genome shotgun sequence.	1244	1856	618	87.06	0	10	70	689
1	613	Pseudomonas aeruginosa strain Liverpool Epidemic Strain, whole genome shotgun sequence.	8930	9542	618	87.06	0	10	70	689
1	613	Pseudomonas aeruginosa strain Liverpool Epidemic Strain, whole genome shotgun sequence.	9348	9960	618	87.06	0	10	70	689
1	613	Pseudomonas aeruginosa strain Liverpool Epidemic Strain, whole genome shotgun sequence.	1244	1856	618	87.06	0	10	70	689
1	613	Pseudomonas aeruginosa strain Liverpool Epidemic Strain, whole genome shotgun sequence.	9440	10052	618	87.06	0	10	70	689
1	613	Pseudomonas aeruginosa strain Liverpool Epidemic Strain, whole genome shotgun sequence.	8877	9489	618	87.06	0	10	70	689
1	613	Pseudomonas aeruginosa strain Liverpool Epidemic Strain, whole genome shotgun sequence.	8877	9489	618	87.06	0	10	70	689
1	613	Pseudomonas aeruginosa strain Liverpool Epidemic Strain, whole genome shotgun sequence.	9551	10163	618	87.06	0	10	70	689
1	613	Pseudomonas aeruginosa strain Liverpool Epidemic Strain, whole genome shotgun sequence.	8877	9489	618	87.06	0	10	70	689
1	613	Pseudomonas aeruginosa strain Liverpool Epidemic Strain, whole genome shotgun sequence.	416310	415698	618	87.06	0	10	70	689
1	613	Pseudomonas aeruginosa strain Liverpool Epidemic Strain, whole genome shotgun sequence.	9551	10163	618	87.06	0	10	70	689
1	613	Pseudomonas aeruginosa strain Liverpool Epidemic Strain, whole genome shotgun sequence.	8877	9489	618	87.06	0	10	70	689
1	613	Pseudomonas aeruginosa strain Liverpool Epidemic Strain, whole genome shotgun sequence.	1244	1856	618	87.06	0	10	70	689
1	613	Pseudomonas aeruginosa strain Liverpool Epidemic Strain, whole genome shotgun sequence.	8877	9489	618	87.06	0	10	70	689
1	613	Pseudomonas aeruginosa strain Liverpool Epidemic Strain, whole genome shotgun sequence.	8877	9489	618	87.06	0	10	70	689
1	613	Pseudomonas aeruginosa strain Liverpool Epidemic Strain, whole genome shotgun sequence.	8877	9489	618	87.06	0	10	70	689
1	613	Pseudomonas aeruginosa strain Liverpool Epidemic Strain, whole genome shotgun sequence.	1244	1856	618	87.06	0	10	70	689
1	613	Pseudomonas aeruginosa strain Liverpool Epidemic Strain, whole genome shotgun sequence.	8930	9542	618	87.06	0	10	70	689
1	613	Pseudomonas aeruginosa strain Liverpool Epidemic Strain, whole genome shotgun sequence.	1244	1856	618	87.06	0	10	70	689
1	613	Pseudomonas aeruginosa strain Liverpool Epidemic Strain, whole genome shotgun sequence.	1244	1856	618	87.06	0	10	70	689
1	613	Pseudomonas aeruginosa strain Liverpool Epidemic Strain, whole genome shotgun sequence.	1244	1856	618	87.06	0	10	70	689
1	613	Pseudomonas aeruginosa strain Liverpool Epidemic Strain, whole genome shotgun sequence.	8930	9542	618	87.06	0	10	70	689
1	613	Pseudomonas aeruginosa strain Liverpool Epidemic Strain, whole genome shotgun sequence.	8930	9542	618	87.06	0	10	70	689
1	613	Pseudomonas aeruginosa 3576 adVri-supercont1.61, whole genome shotgun sequence.	6698	6084	620	86.94	0	11	69	686
1	613	Pseudomonas aeruginosa HB13 strain 138244 contig000001, whole genome shotgun sequence.	748180	748795	621	86.80	0	11	69	680
1	613	Pseudomonas aeruginosa 2192 supercont1.1 genomic scaffold, whole genome shotgun sequence.	3291975	3292587	618	86.73	0	10	72	678
1	402	Pseudomonas aeruginosa strain P2-L230/95 contig104, whole genome shotgun sequence.	448	43	406	94.58	0	4	18	625
143	594	Pseudomonas aeruginosa strain Pae_CF67.02h CF67.02h_contig_9, whole genome shotgun sequence.	65739	65290	453	88.96	0	3	46	556
143	594	Pseudomonas aeruginosa strain Pae_CF67.05d CF67.05d_contig_36, whole genome shotgun sequence.	82410	81961	453	88.96	0	3	46	556
143	594	Pseudomonas aeruginosa strain Pae_CF67.05c CF67.05c_contig_7, whole genome shotgun sequence.	47383	46934	453	88.96	0	3	46	556
143	594	Pseudomonas aeruginosa strain Pae_CF67.05b CF67.05b_contig_50, whole genome shotgun sequence.	47384	46935	453	88.96	0	3	46	556
143	594	Pseudomonas aeruginosa strain Pae_CF67.05a CF67.05a_contig_7, whole genome shotgun sequence.	65749	65300	453	88.96	0	3	46	556
143	594	Pseudomonas aeruginosa strain Pae_CF67.04t CF67.04t_contig_54, whole genome shotgun sequence.	15766	16215	453	88.96	0	3	46	556
143	594	Pseudomonas aeruginosa strain Pae_CF67.05e CF67.05e_contig_20, whole genome shotgun sequence.	123986	124435	453	88.96	0	3	46	556
143	594	Pseudomonas aeruginosa strain Pae_CF67.05f CF67.05f_contig_8, whole genome shotgun sequence.	123986	124435	453	88.96	0	3	46	556
143	594	Pseudomonas aeruginosa strain Pae_CF67.05g CF67.05g_contig_39, whole genome shotgun sequence.	123939	124388	453	88.96	0	3	46	556
143	594	Pseudomonas aeruginosa strain Pae_CF67.05h CF67.05h_contig_24, whole genome shotgun sequence.	55623	55174	453	88.96	0	3	46	556
143	594	Pseudomonas aeruginosa strain Pae_CF67.05i CF67.05i_contig_18, whole genome shotgun sequence.	123987	124436	453	88.96	0	3	46	556
143	594	Pseudomonas aeruginosa strain Pae_CF67.05k CF67.05k_contig_4, whole genome shotgun sequence.	123986	124435	453	88.96	0	3	46	556
143	594	Pseudomonas aeruginosa strain Pae_CF67.05l CF67.05l_contig_51, whole genome shotgun sequence.	15780	16229	453	88.96	0	3	46	556
143	594	Pseudomonas aeruginosa strain Pae_CF67.04s CF67.04s_contig_11, whole genome shotgun sequence.	123986	124435	453	88.96	0	3	46	556
143	594	Pseudomonas aeruginosa strain Pae_CF67.04o CF67.04o_contig_25, whole genome shotgun sequence.	82537	82088	453	88.96	0	3	46	556
143	594	Pseudomonas aeruginosa strain Pae_CF67.02j CF67.02j_contig_27, whole genome shotgun sequence.	123823	124272	453	88.96	0	3	46	556
143	594	Pseudomonas aeruginosa strain Pae_CF67.03b CF67.03b_contig_36, whole genome shotgun sequence.	123987	124436	453	88.96	0	3	46	556
143	594	Pseudomonas aeruginosa strain Pae_CF67.02q CF67.02q_contig_32, whole genome shotgun sequence.	123986	124435	453	88.96	0	3	46	556
143	594	Pseudomonas aeruginosa strain Pae_CF67.03g CF67.03g_contig_9, whole genome shotgun sequence.	123994	124443	453	88.96	0	3	46	556
143	594	Pseudomonas aeruginosa strain Pae_CF67.03k CF67.03k_contig_27, whole genome shotgun sequence.	123986	124435	453	88.96	0	3	46	556
143	594	Pseudomonas aeruginosa strain Pae_CF67.03l CF67.03l_contig_17, whole genome shotgun sequence.	124821	125270	453	88.96	0	3	46	556
143	594	Pseudomonas aeruginosa strain Pae_CF67.04a CF67.04a_contig_1, whole genome shotgun sequence.	123986	124435	453	88.96	0	3	46	556
143	594	Pseudomonas aeruginosa strain Pae_CF67.04b CF67.04b_contig_40, whole genome shotgun sequence.	47384	46935	453	88.96	0	3	46	556
143	594	Pseudomonas aeruginosa strain Pae_CF67.04e CF67.04e_contig_1, whole genome shotgun sequence.	117302	117751	453	88.96	0	3	46	556
143	594	Pseudomonas aeruginosa strain Pae_CF67.04h CF67.04h_contig_20, whole genome shotgun sequence.	123985	124434	453	88.96	0	3	46	556
143	594	Pseudomonas aeruginosa strain Pae_CF67.04i CF67.04i_contig_35, whole genome shotgun sequence.	123986	124435	453	88.96	0	3	46	556
143	594	Pseudomonas aeruginosa strain Pae_CF67.04n CF67.04n_contig_7, whole genome shotgun sequence.	204969	204520	453	88.96	0	3	46	556
143	594	Pseudomonas aeruginosa strain Pae_CF67.05m CF67.05m_contig_5, whole genome shotgun sequence.	123986	124435	453	88.96	0	3	46	556
143	594	Pseudomonas aeruginosa strain Pae_CF67.05n CF67.05n_contig_27, whole genome shotgun sequence.	15828	16277	453	88.96	0	3	46	556
143	594	Pseudomonas aeruginosa strain Pae_CF67.07r CF67.07r_contig_1, whole genome shotgun sequence.	123986	124435	453	88.96	0	3	46	556
143	594	Pseudomonas aeruginosa strain Pae_CF67.08c CF67.08c_contig_10, whole genome shotgun sequence.	155133	154684	453	88.96	0	3	46	556
143	594	Pseudomonas aeruginosa strain Pae_CF67.08d CF67.08d_contig_22, whole genome shotgun sequence.	23097	22648	453	88.96	0	3	46	556
143	594	Pseudomonas aeruginosa strain Pae_CF67.08e CF67.08e_contig_2, whole genome shotgun sequence.	40419	39970	453	88.96	0	3	46	556
143	594	Pseudomonas aeruginosa strain Pae_CF67.08f CF67.08f_contig_26, whole genome shotgun sequence.	23103	22654	453	88.96	0	3	46	556
143	594	Pseudomonas aeruginosa strain Pae_CF67.08g CF67.08g_contig_4, whole genome shotgun sequence.	154815	154366	453	88.96	0	3	46	556
143	594	Pseudomonas aeruginosa strain Pae_CF67.08h CF67.08h_contig_20, whole genome shotgun sequence.	140462	140911	453	88.96	0	3	46	556
143	594	Pseudomonas aeruginosa strain Pae_CF67.08i CF67.08i_contig_26, whole genome shotgun sequence.	108479	108928	453	88.96	0	3	46	556
143	594	Pseudomonas aeruginosa strain Pae_CF67.08j CF67.08j_contig_10, whole genome shotgun sequence.	123986	124435	453	88.96	0	3	46	556
143	594	Pseudomonas aeruginosa strain Pae_CF67.08k CF67.08k_contig_25, whole genome shotgun sequence.	123991	124440	453	88.96	0	3	46	556
143	594	Pseudomonas aeruginosa strain Pae_CF67.08l CF67.08l_contig_43, whole genome shotgun sequence.	123986	124435	453	88.96	0	3	46	556
143	594	Pseudomonas aeruginosa strain Pae_CF67.08m CF67.08m_contig_29, whole genome shotgun sequence.	154804	154355	453	88.96	0	3	46	556
143	594	Pseudomonas aeruginosa strain Pae_CF67.07p CF67.07p_contig_11, whole genome shotgun sequence.	115954	116403	453	88.96	0	3	46	556
143	594	Pseudomonas aeruginosa strain Pae_CF67.07n CF67.07n_contig_5, whole genome shotgun sequence.	381555	381106	453	88.96	0	3	46	556
143	594	Pseudomonas aeruginosa strain Pae_CF67.05o CF67.05o_contig_11, whole genome shotgun sequence.	123986	124435	453	88.96	0	3	46	556
143	594	Pseudomonas aeruginosa strain Pae_CF67.05p CF67.05p_contig_46, whole genome shotgun sequence.	15779	16228	453	88.96	0	3	46	556
143	594	Pseudomonas aeruginosa strain Pae_CF67.05s CF67.05s_contig_6, whole genome shotgun sequence.	57416	56967	453	88.96	0	3	46	556
143	594	Pseudomonas aeruginosa strain Pae_CF67.06h CF67.06h_contig_11, whole genome shotgun sequence.	154795	154346	453	88.96	0	3	46	556
143	594	Pseudomonas aeruginosa strain Pae_CF67.06j CF67.06j_contig_13, whole genome shotgun sequence.	109896	109447	453	88.96	0	3	46	556
143	594	Pseudomonas aeruginosa strain Pae_CF67.06t CF67.06t_contig_56, whole genome shotgun sequence.	23103	22654	453	88.96	0	3	46	556
143	594	Pseudomonas aeruginosa strain Pae_CF67.07b CF67.07b_contig_21, whole genome shotgun sequence.	124103	124552	453	88.96	0	3	46	556
143	594	Pseudomonas aeruginosa strain Pae_CF67.07d CF67.07d_contig_13, whole genome shotgun sequence.	47384	46935	453	88.96	0	3	46	556
143	594	Pseudomonas aeruginosa strain Pae_CF67.07e CF67.07e_contig_10, whole genome shotgun sequence.	47384	46935	453	88.96	0	3	46	556
143	594	Pseudomonas aeruginosa strain Pae_CF67.07f CF67.07f_contig_33, whole genome shotgun sequence.	77521	77072	453	88.96	0	3	46	556
143	594	Pseudomonas aeruginosa strain Pae_CF67.07i CF67.07i_contig_40, whole genome shotgun sequence.	204969	204520	453	88.96	0	3	46	556
143	594	Pseudomonas aeruginosa strain Pae_CF67.07m CF67.07m_contig_19, whole genome shotgun sequence.	123910	124359	453	88.96	0	3	46	556
143	594	Pseudomonas aeruginosa strain Pae_CF67.08n CF67.08n_contig_9, whole genome shotgun sequence.	154801	154352	453	88.96	0	3	46	556
143	594	Pseudomonas aeruginosa strain Pae_CF67.02f CF67.02f_contig_9, whole genome shotgun sequence.	123986	124435	453	88.96	0	3	46	556
143	594	Pseudomonas aeruginosa VRFPA02 ContigID95, whole genome shotgun sequence.	68355	68804	453	88.96	0	3	46	556
143	594	Pseudomonas aeruginosa strain Pae_CF67.01o CF67.01o_contig_9, whole genome shotgun sequence.	123935	124384	453	88.96	0	3	46	556
143	594	Pseudomonas aeruginosa strain Pae_CF67.02c CF67.02c_contig_10, whole genome shotgun sequence.	123968	124417	453	88.96	0	3	46	556
143	594	Pseudomonas aeruginosa strain Pae_CF67.02a CF67.02a_contig_25, whole genome shotgun sequence.	23102	22653	453	88.96	0	3	46	556
143	594	Pseudomonas aeruginosa strain Pae_CF67.02i CF67.02i_contig_56, whole genome shotgun sequence.	65749	65300	453	88.96	0	3	46	556
143	594	Pseudomonas aeruginosa strain Pae_CF67.02d CF67.02d_contig_1, whole genome shotgun sequence.	123967	124416	453	88.96	0	3	46	556
143	594	Pseudomonas aeruginosa strain Pae_CF67.02g CF67.02g_contig_6, whole genome shotgun sequence.	204947	204498	453	88.96	0	3	46	556
143	594	Pseudomonas aeruginosa strain Pae_CF67.02k CF67.02k_contig_23, whole genome shotgun sequence.	47384	46935	453	88.96	0	3	46	556
143	594	Pseudomonas aeruginosa strain Pae_CF67.02l CF67.02l_contig_17, whole genome shotgun sequence.	123986	124435	453	88.96	0	3	46	556
143	594	Pseudomonas aeruginosa strain Pae_CF67.02m CF67.02m_contig_6, whole genome shotgun sequence.	123986	124435	453	88.96	0	3	46	556
143	594	Pseudomonas aeruginosa strain Pae_CF67.02s CF67.02s_contig_35, whole genome shotgun sequence.	77521	77072	453	88.96	0	3	46	556
143	594	Pseudomonas aeruginosa strain Pae_CF67.03a CF67.03a_contig_3, whole genome shotgun sequence.	47384	46935	453	88.96	0	3	46	556
143	594	Pseudomonas aeruginosa strain Pae_CF67.03c CF67.03c_contig_29, whole genome shotgun sequence.	77521	77072	453	88.96	0	3	46	556
143	594	Pseudomonas aeruginosa strain Pae_CF67.01s CF67.01s_contig_4, whole genome shotgun sequence.	47479	47030	453	88.96	0	3	46	556
143	594	Pseudomonas aeruginosa strain Pae_CF67.01q CF67.01q_contig_2, whole genome shotgun sequence.	115069	115518	453	88.96	0	3	46	556
143	594	Pseudomonas aeruginosa strain AZPAE14971 AZPAE14971_contig_26, whole genome shotgun sequence.	85093	84644	453	88.96	0	3	46	556
143	594	Pseudomonas aeruginosa AES-1R contig01005, whole genome shotgun sequence.	1049	1498	453	88.96	0	3	46	556
143	594	Pseudomonas aeruginosa strain AZPAE13860 AZPAE13860_contig_59, whole genome shotgun sequence.	19284	18835	453	88.96	0	3	46	556
143	594	Pseudomonas aeruginosa strain Pae_CF67.01p CF67.01p_contig_6, whole genome shotgun sequence.	124087	124536	453	88.96	0	3	46	556
143	594	Pseudomonas aeruginosa strain Pae_CF67.01c CF67.01c_contig_16, whole genome shotgun sequence.	88094	88543	453	88.96	0	3	46	556
143	594	Pseudomonas aeruginosa strain Pae_CF67.01l CF67.01l_contig_12, whole genome shotgun sequence.	204970	204521	453	88.96	0	3	46	556
143	594	Pseudomonas aeruginosa strain Pae_CF67.01r CF67.01r_contig_41, whole genome shotgun sequence.	77480	77031	453	88.96	0	3	46	556
143	594	Pseudomonas aeruginosa strain Pae_CF67.01k CF67.01k_contig_8, whole genome shotgun sequence.	123968	124417	453	88.96	0	3	46	556
143	594	Pseudomonas aeruginosa strain Pae_CF67.01n CF67.01n_contig_98, whole genome shotgun sequence.	15784	16233	453	88.96	0	3	46	556
143	594	Pseudomonas aeruginosa strain Pae_CF67.01h CF67.01h_contig_121, whole genome shotgun sequence.	109811	109362	453	88.96	0	3	46	556
143	594	Pseudomonas aeruginosa strain Pae_CF67.01e CF67.01e_contig_81, whole genome shotgun sequence.	43666	44115	453	88.96	0	3	46	556
143	594	Pseudomonas aeruginosa strain Pae_CF67.01m CF67.01m_contig_43, whole genome shotgun sequence.	77457	77008	453	88.96	0	3	46	556
143	594	Pseudomonas aeruginosa strain Pae_CF67.03j CF67.03j_contig_6, whole genome shotgun sequence.	47383	46934	453	88.96	0	3	46	556
143	594	Pseudomonas aeruginosa strain Pae_CF67.03n CF67.03n_contig_20, whole genome shotgun sequence.	12589	13038	453	88.96	0	3	46	556
143	594	Pseudomonas aeruginosa strain Pae_CF67.03h CF67.03h_contig_18, whole genome shotgun sequence.	15799	16248	453	88.96	0	3	46	556
143	594	Pseudomonas aeruginosa strain Pae_CF67.03i CF67.03i_contig_39, whole genome shotgun sequence.	65754	65305	453	88.96	0	3	46	556
143	594	Pseudomonas aeruginosa strain Pae_CF67.03m CF67.03m_contig_39, whole genome shotgun sequence.	77521	77072	453	88.96	0	3	46	556
143	594	Pseudomonas aeruginosa strain Pae_CF67.03o CF67.03o_contig_1, whole genome shotgun sequence.	123986	124435	453	88.96	0	3	46	556
143	594	Pseudomonas aeruginosa strain Pae_CF67.03q CF67.03q_contig_62, whole genome shotgun sequence.	47384	46935	453	88.96	0	3	46	556
143	594	Pseudomonas aeruginosa strain Pae_CF67.03r CF67.03r_contig_19, whole genome shotgun sequence.	123986	124435	453	88.96	0	3	46	556
143	594	Pseudomonas aeruginosa strain Pae_CF67.04c CF67.04c_contig_18, whole genome shotgun sequence.	77480	77031	453	88.96	0	3	46	556
143	594	Pseudomonas aeruginosa strain Pae_CF67.04f CF67.04f_contig_21, whole genome shotgun sequence.	47385	46936	453	88.96	0	3	46	556
143	594	Pseudomonas aeruginosa strain Pae_CF67.04k CF67.04k_contig_30, whole genome shotgun sequence.	123986	124435	453	88.96	0	3	46	556
143	594	Pseudomonas aeruginosa strain Pae_CF67.04l CF67.04l_contig_17, whole genome shotgun sequence.	204930	204481	453	88.96	0	3	46	556
143	594	Pseudomonas aeruginosa strain Pae_CF67.04m CF67.04m_contig_39, whole genome shotgun sequence.	15784	16233	453	88.96	0	3	46	556
143	594	Pseudomonas aeruginosa strain Pae_CF67.04q CF67.04q_contig_33, whole genome shotgun sequence.	123986	124435	453	88.96	0	3	46	556
143	594	Pseudomonas aeruginosa strain Pae_CF67.03f CF67.03f_contig_21, whole genome shotgun sequence.	47384	46935	453	88.96	0	3	46	556
143	594	Pseudomonas aeruginosa strain Pae_CF67.03e CF67.03e_contig_13, whole genome shotgun sequence.	47384	46935	453	88.96	0	3	46	556
143	594	Pseudomonas aeruginosa strain Pae_CF67.03p CF67.03p_contig_26, whole genome shotgun sequence.	123986	124435	453	88.96	0	3	46	556
143	594	Pseudomonas aeruginosa strain Pae_CF67.04d CF67.04d_contig_14, whole genome shotgun sequence.	33934	34383	453	88.96	0	3	46	556
143	594	Pseudomonas aeruginosa strain Pae_CF67.04g CF67.04g_contig_8, whole genome shotgun sequence.	65746	65297	453	88.96	0	3	46	556
143	594	Pseudomonas aeruginosa strain Pae_CF67.04j CF67.04j_contig_56, whole genome shotgun sequence.	77397	76948	453	88.96	0	3	46	556
143	594	Pseudomonas aeruginosa strain Pae_CF67.04p CF67.04p_contig_10, whole genome shotgun sequence.	123986	124435	453	88.96	0	3	46	556
143	594	Pseudomonas aeruginosa strain Pae_CF67.02e CF67.02e_contig_1, whole genome shotgun sequence.	77521	77072	453	88.96	0	3	46	556
143	594	Pseudomonas aeruginosa strain Pae_CF67.02n CF67.02n_contig_63, whole genome shotgun sequence.	35459	35010	453	88.96	0	3	46	556
143	594	Pseudomonas aeruginosa strain Pae_CF67.02p CF67.02p_contig_27, whole genome shotgun sequence.	47385	46936	453	88.96	0	3	46	556
143	594	Pseudomonas aeruginosa strain Pae_CF67.02o CF67.02o_contig_19, whole genome shotgun sequence.	123986	124435	453	88.96	0	3	46	556
143	594	Pseudomonas aeruginosa strain Pae_CF67.02r CF67.02r_contig_51, whole genome shotgun sequence.	77497	77048	453	88.96	0	3	46	556
143	594	Pseudomonas aeruginosa strain Pae_CF67.02t CF67.02t_contig_3, whole genome shotgun sequence.	123986	124435	453	88.96	0	3	46	556
143	594	Pseudomonas aeruginosa strain Pae_CF67.03d CF67.03d_contig_41, whole genome shotgun sequence.	37981	38430	453	88.96	0	3	46	556
143	594	Pseudomonas aeruginosa strain Pae_CF67.04r CF67.04r_contig_12, whole genome shotgun sequence.	47385	46936	453	88.96	0	3	46	556
143	594	Pseudomonas aeruginosa strain Pae_CF67.08o CF67.08o_contig_33, whole genome shotgun sequence.	123986	124435	453	88.96	0	3	46	556
143	594	Pseudomonas aeruginosa strain Pae_CF67.11m CF67.11m_contig_26, whole genome shotgun sequence.	204969	204520	453	88.96	0	3	46	556
143	594	Pseudomonas aeruginosa strain Pae_CF67.12k CF67.12k_contig_14, whole genome shotgun sequence.	82542	82093	453	88.96	0	3	46	556
143	594	Pseudomonas aeruginosa strain Pae_CF67.12l CF67.12l_contig_71, whole genome shotgun sequence.	15790	16239	453	88.96	0	3	46	556
143	594	Pseudomonas aeruginosa strain Pae_CF67.12m CF67.12m_contig_33, whole genome shotgun sequence.	123986	124435	453	88.96	0	3	46	556
143	594	Pseudomonas aeruginosa strain Pae_CF67.12n CF67.12n_contig_93, whole genome shotgun sequence.	23163	22714	453	88.96	0	3	46	556
143	594	Pseudomonas aeruginosa strain Pae_CF67.12o CF67.12o_contig_9, whole genome shotgun sequence.	124219	124668	453	88.96	0	3	46	556
143	594	Pseudomonas aeruginosa strain Pae_CF67.12p CF67.12p_contig_10, whole genome shotgun sequence.	123986	124435	453	88.96	0	3	46	556
143	594	Pseudomonas aeruginosa strain Pae_CF67.12q CF67.12q_contig_9, whole genome shotgun sequence.	47384	46935	453	88.96	0	3	46	556
143	594	Pseudomonas aeruginosa strain Pae_CF67.12r CF67.12r_contig_47, whole genome shotgun sequence.	123986	124435	453	88.96	0	3	46	556
143	594	Pseudomonas aeruginosa strain Pae_CF67.05q CF67.05q_contig_3, whole genome shotgun sequence.	123986	124435	453	88.96	0	3	46	556
143	594	Pseudomonas aeruginosa strain Pae_CF67.05r CF67.05r_contig_21, whole genome shotgun sequence.	65749	65300	453	88.96	0	3	46	556
143	594	Pseudomonas aeruginosa strain Pae_CF67.05t CF67.05t_contig_11, whole genome shotgun sequence.	204969	204520	453	88.96	0	3	46	556
143	594	Pseudomonas aeruginosa strain Pae_CF67.06a CF67.06a_contig_37, whole genome shotgun sequence.	124032	124481	453	88.96	0	3	46	556
143	594	Pseudomonas aeruginosa strain Pae_CF67.12j CF67.12j_contig_10, whole genome shotgun sequence.	268382	268831	453	88.96	0	3	46	556
143	594	Pseudomonas aeruginosa strain Pae_CF67.12i CF67.12i_contig_8, whole genome shotgun sequence.	47384	46935	453	88.96	0	3	46	556
143	594	Pseudomonas aeruginosa strain Pae_CF67.11n CF67.11n_contig_10, whole genome shotgun sequence.	47385	46936	453	88.96	0	3	46	556
143	594	Pseudomonas aeruginosa strain Pae_CF67.11o CF67.11o_contig_11, whole genome shotgun sequence.	65797	65348	453	88.96	0	3	46	556
143	594	Pseudomonas aeruginosa strain Pae_CF67.11p CF67.11p_contig_20, whole genome shotgun sequence.	204930	204481	453	88.96	0	3	46	556
143	594	Pseudomonas aeruginosa strain Pae_CF67.11q CF67.11q_contig_22, whole genome shotgun sequence.	123986	124435	453	88.96	0	3	46	556
143	594	Pseudomonas aeruginosa strain Pae_CF67.11s CF67.11s_contig_2, whole genome shotgun sequence.	82542	82093	453	88.96	0	3	46	556
143	594	Pseudomonas aeruginosa strain Pae_CF67.11t CF67.11t_contig_3, whole genome shotgun sequence.	44371	44820	453	88.96	0	3	46	556
143	594	Pseudomonas aeruginosa strain Pae_CF67.12d CF67.12d_contig_2, whole genome shotgun sequence.	82531	82082	453	88.96	0	3	46	556
143	594	Pseudomonas aeruginosa strain Pae_CF67.12c CF67.12c_contig_32, whole genome shotgun sequence.	123986	124435	453	88.96	0	3	46	556
143	594	Pseudomonas aeruginosa strain Pae_CF67.12e CF67.12e_contig_34, whole genome shotgun sequence.	123985	124434	453	88.96	0	3	46	556
143	594	Pseudomonas aeruginosa strain Pae_CF67.12f CF67.12f_contig_19, whole genome shotgun sequence.	123986	124435	453	88.96	0	3	46	556
143	594	Pseudomonas aeruginosa strain Pae_CF67.12g CF67.12g_contig_28, whole genome shotgun sequence.	15848	15399	453	88.96	0	3	46	556
143	594	Pseudomonas aeruginosa strain Pae_CF67.12h CF67.12h_contig_57, whole genome shotgun sequence.	24204	24653	453	88.96	0	3	46	556
143	594	Pseudomonas aeruginosa strain Pae_CF67.06c CF67.06c_contig_5, whole genome shotgun sequence.	124034	124483	453	88.96	0	3	46	556
143	594	Pseudomonas aeruginosa strain Pae_CF67.06b CF67.06b_contig_21, whole genome shotgun sequence.	23101	22652	453	88.96	0	3	46	556
143	594	Pseudomonas aeruginosa strain Pae_CF67.07h CF67.07h_contig_17, whole genome shotgun sequence.	15778	16227	453	88.96	0	3	46	556
143	594	Pseudomonas aeruginosa strain Pae_CF67.07j CF67.07j_contig_21, whole genome shotgun sequence.	204956	204507	453	88.96	0	3	46	556
143	594	Pseudomonas aeruginosa strain Pae_CF67.06p CF67.06p_contig_3, whole genome shotgun sequence.	117180	117629	453	88.96	0	3	46	556
143	594	Pseudomonas aeruginosa strain Pae_CF67.06o CF67.06o_contig_18, whole genome shotgun sequence.	43700	44149	453	88.96	0	3	46	556
143	594	Pseudomonas aeruginosa strain Pae_CF67.07k CF67.07k_contig_57, whole genome shotgun sequence.	77521	77072	453	88.96	0	3	46	556
143	594	Pseudomonas aeruginosa strain Pae_CF67.07l CF67.07l_contig_54, whole genome shotgun sequence.	56704	57153	453	88.96	0	3	46	556
143	594	Pseudomonas aeruginosa strain Pae_CF67.07o CF67.07o_contig_1, whole genome shotgun sequence.	123986	124435	453	88.96	0	3	46	556
143	594	Pseudomonas aeruginosa strain Pae_CF67.07q CF67.07q_contig_18, whole genome shotgun sequence.	123986	124435	453	88.96	0	3	46	556
143	594	Pseudomonas aeruginosa strain Pae_CF67.07s CF67.07s_contig_2, whole genome shotgun sequence.	15786	16235	453	88.96	0	3	46	556
143	594	Pseudomonas aeruginosa strain Pae_CF67.07t CF67.07t_contig_32, whole genome shotgun sequence.	47384	46935	453	88.96	0	3	46	556
143	594	Pseudomonas aeruginosa strain Pae_CF67.08b CF67.08b_contig_235, whole genome shotgun sequence.	15853	15404	453	88.96	0	3	46	556
143	594	Pseudomonas aeruginosa strain Pae_CF67.05j CF67.05j_contig_39, whole genome shotgun sequence.	123986	124435	453	88.96	0	3	46	556
143	594	Pseudomonas aeruginosa strain Pae_CF67.07g CF67.07g_contig_25, whole genome shotgun sequence.	123986	124435	453	88.96	0	3	46	556
143	594	Pseudomonas aeruginosa strain Pae_CF67.07c CF67.07c_contig_42, whole genome shotgun sequence.	105439	105888	453	88.96	0	3	46	556
143	594	Pseudomonas aeruginosa strain Pae_CF67.06d CF67.06d_contig_59, whole genome shotgun sequence.	31739	32188	453	88.96	0	3	46	556
143	594	Pseudomonas aeruginosa strain Pae_CF67.06e CF67.06e_contig_33, whole genome shotgun sequence.	154664	154215	453	88.96	0	3	46	556
143	594	Pseudomonas aeruginosa strain Pae_CF67.06f CF67.06f_contig_33, whole genome shotgun sequence.	154681	154232	453	88.96	0	3	46	556
143	594	Pseudomonas aeruginosa strain Pae_CF67.06g CF67.06g_contig_4, whole genome shotgun sequence.	13849	14298	453	88.96	0	3	46	556
143	594	Pseudomonas aeruginosa strain Pae_CF67.06i CF67.06i_contig_83, whole genome shotgun sequence.	23105	22656	453	88.96	0	3	46	556
143	594	Pseudomonas aeruginosa strain Pae_CF67.06l CF67.06l_contig_18, whole genome shotgun sequence.	157730	158179	453	88.96	0	3	46	556
143	594	Pseudomonas aeruginosa strain Pae_CF67.06m CF67.06m_contig_29, whole genome shotgun sequence.	154701	154252	453	88.96	0	3	46	556
143	594	Pseudomonas aeruginosa strain Pae_CF67.06n CF67.06n_contig_13, whole genome shotgun sequence.	40426	39977	453	88.96	0	3	46	556
143	594	Pseudomonas aeruginosa strain Pae_CF67.06q CF67.06q_contig_35, whole genome shotgun sequence.	84868	84419	453	88.96	0	3	46	556
143	594	Pseudomonas aeruginosa strain Pae_CF67.06r CF67.06r_contig_25, whole genome shotgun sequence.	40434	39985	453	88.96	0	3	46	556
143	594	Pseudomonas aeruginosa strain Pae_CF67.06s CF67.06s_contig_91, whole genome shotgun sequence.	23101	22652	453	88.96	0	3	46	556
143	594	Pseudomonas aeruginosa strain Pae_CF67.07a CF67.07a_contig_31, whole genome shotgun sequence.	47384	46935	453	88.96	0	3	46	556
143	594	Pseudomonas aeruginosa M18 chromosome, complete genome.	2668825	2668376	453	88.96	0	3	46	556
143	594	Pseudomonas aeruginosa strain Pae_CF67.11l CF67.11l_contig_18, whole genome shotgun sequence.	123986	124435	453	88.96	0	3	46	556
143	594	Pseudomonas aeruginosa strain Pae_CF67.08p CF67.08p_contig_12, whole genome shotgun sequence.	114634	114185	453	88.96	0	3	46	556
143	594	Pseudomonas aeruginosa strain Pae_CF67.09k CF67.09k_contig_16, whole genome shotgun sequence.	123986	124435	453	88.96	0	3	46	556
143	594	Pseudomonas aeruginosa strain Pae_CF67.09l CF67.09l_contig_40, whole genome shotgun sequence.	78899	79348	453	88.96	0	3	46	556
143	594	Pseudomonas aeruginosa strain Pae_CF67.09m CF67.09m_contig_72, whole genome shotgun sequence.	15734	16183	453	88.96	0	3	46	556
143	594	Pseudomonas aeruginosa strain Pae_CF67.09n CF67.09n_contig_22, whole genome shotgun sequence.	123986	124435	453	88.96	0	3	46	556
143	594	Pseudomonas aeruginosa strain Pae_CF67.09o CF67.09o_contig_5, whole genome shotgun sequence.	123972	124421	453	88.96	0	3	46	556
143	594	Pseudomonas aeruginosa strain Pae_CF67.09p CF67.09p_contig_19, whole genome shotgun sequence.	123986	124435	453	88.96	0	3	46	556
143	594	Pseudomonas aeruginosa strain Pae_CF67.09q CF67.09q_contig_8, whole genome shotgun sequence.	123967	124416	453	88.96	0	3	46	556
143	594	Pseudomonas aeruginosa strain Pae_CF67.09r CF67.09r_contig_40, whole genome shotgun sequence.	15766	16215	453	88.96	0	3	46	556
143	594	Pseudomonas aeruginosa strain Pae_CF67.09s CF67.09s_contig_34, whole genome shotgun sequence.	47384	46935	453	88.96	0	3	46	556
143	594	Pseudomonas aeruginosa strain Pae_CF67.09t CF67.09t_contig_5, whole genome shotgun sequence.	123890	124339	453	88.96	0	3	46	556
143	594	Pseudomonas aeruginosa strain Pae_CF67.10a CF67.10a_contig_31, whole genome shotgun sequence.	123986	124435	453	88.96	0	3	46	556
143	594	Pseudomonas aeruginosa strain Pae_CF67.10b CF67.10b_contig_10, whole genome shotgun sequence.	154823	154374	453	88.96	0	3	46	556
143	594	Pseudomonas aeruginosa strain Pae_CF67.09j CF67.09j_contig_20, whole genome shotgun sequence.	123986	124435	453	88.96	0	3	46	556
143	594	Pseudomonas aeruginosa strain Pae_CF67.09i CF67.09i_contig_9, whole genome shotgun sequence.	204969	204520	453	88.96	0	3	46	556
143	594	Pseudomonas aeruginosa strain Pae_CF67.08q CF67.08q_contig_3, whole genome shotgun sequence.	123942	124391	453	88.96	0	3	46	556
143	594	Pseudomonas aeruginosa strain Pae_CF67.08r CF67.08r_contig_4, whole genome shotgun sequence.	123991	124440	453	88.96	0	3	46	556
143	594	Pseudomonas aeruginosa strain Pae_CF67.08s CF67.08s_contig_27, whole genome shotgun sequence.	23114	22665	453	88.96	0	3	46	556
143	594	Pseudomonas aeruginosa strain Pae_CF67.08t CF67.08t_contig_4, whole genome shotgun sequence.	40419	39970	453	88.96	0	3	46	556
143	594	Pseudomonas aeruginosa strain Pae_CF67.09a CF67.09a_contig_26, whole genome shotgun sequence.	123986	124435	453	88.96	0	3	46	556
143	594	Pseudomonas aeruginosa strain Pae_CF67.09b CF67.09b_contig_32, whole genome shotgun sequence.	77510	77061	453	88.96	0	3	46	556
143	594	Pseudomonas aeruginosa strain Pae_CF67.09d CF67.09d_contig_5, whole genome shotgun sequence.	49767	49318	453	88.96	0	3	46	556
143	594	Pseudomonas aeruginosa strain Pae_CF67.09c CF67.09c_contig_40, whole genome shotgun sequence.	123986	124435	453	88.96	0	3	46	556
143	594	Pseudomonas aeruginosa strain Pae_CF67.09e CF67.09e_contig_22, whole genome shotgun sequence.	70164	69715	453	88.96	0	3	46	556
143	594	Pseudomonas aeruginosa strain Pae_CF67.09f CF67.09f_contig_16, whole genome shotgun sequence.	123986	124435	453	88.96	0	3	46	556
143	594	Pseudomonas aeruginosa strain Pae_CF67.09g CF67.09g_contig_12, whole genome shotgun sequence.	77480	77031	453	88.96	0	3	46	556
143	594	Pseudomonas aeruginosa strain Pae_CF67.09h CF67.09h_contig_13, whole genome shotgun sequence.	123986	124435	453	88.96	0	3	46	556
143	594	Pseudomonas aeruginosa strain Pae_CF67.10c CF67.10c_contig_37, whole genome shotgun sequence.	204969	204520	453	88.96	0	3	46	556
143	594	Pseudomonas aeruginosa strain Pae_CF67.10d CF67.10d_contig_16, whole genome shotgun sequence.	47384	46935	453	88.96	0	3	46	556
143	594	Pseudomonas aeruginosa strain Pae_CF67.11a CF67.11a_contig_70, whole genome shotgun sequence.	23094	22645	453	88.96	0	3	46	556
143	594	Pseudomonas aeruginosa strain Pae_CF67.11b CF67.11b_contig_5, whole genome shotgun sequence.	118986	119435	453	88.96	0	3	46	556
143	594	Pseudomonas aeruginosa strain Pae_CF67.11c CF67.11c_contig_30, whole genome shotgun sequence.	23101	22652	453	88.96	0	3	46	556
143	594	Pseudomonas aeruginosa strain Pae_CF67.11d CF67.11d_contig_22, whole genome shotgun sequence.	123986	124435	453	88.96	0	3	46	556
143	594	Pseudomonas aeruginosa strain Pae_CF67.11e CF67.11e_contig_6, whole genome shotgun sequence.	47384	46935	453	88.96	0	3	46	556
143	594	Pseudomonas aeruginosa strain Pae_CF67.11f CF67.11f_contig_9, whole genome shotgun sequence.	204969	204520	453	88.96	0	3	46	556
143	594	Pseudomonas aeruginosa strain Pae_CF67.11g CF67.11g_contig_27, whole genome shotgun sequence.	37331	36882	453	88.96	0	3	46	556
143	594	Pseudomonas aeruginosa strain Pae_CF67.11h CF67.11h_contig_38, whole genome shotgun sequence.	66236	65787	453	88.96	0	3	46	556
143	594	Pseudomonas aeruginosa strain Pae_CF67.11i CF67.11i_contig_129, whole genome shotgun sequence.	3366	2917	453	88.96	0	3	46	556
143	594	Pseudomonas aeruginosa strain Pae_CF67.11j CF67.11j_contig_14, whole genome shotgun sequence.	123987	124436	453	88.96	0	3	46	556
143	594	Pseudomonas aeruginosa strain Pae_CF67.11k CF67.11k_contig_1, whole genome shotgun sequence.	123986	124435	453	88.96	0	3	46	556
143	594	Pseudomonas aeruginosa strain Pae_CF67.12a CF67.12a_contig_28, whole genome shotgun sequence.	82167	82616	453	88.96	0	3	46	556
143	594	Pseudomonas aeruginosa strain Pae_CF67.10t CF67.10t_contig_26, whole genome shotgun sequence.	27544	27095	453	88.96	0	3	46	556
143	594	Pseudomonas aeruginosa strain Pae_CF67.10s CF67.10s_contig_40, whole genome shotgun sequence.	123986	124435	453	88.96	0	3	46	556
143	594	Pseudomonas aeruginosa strain Pae_CF67.10r CF67.10r_contig_10, whole genome shotgun sequence.	123986	124435	453	88.96	0	3	46	556
143	594	Pseudomonas aeruginosa strain Pae_CF67.10e CF67.10e_contig_28, whole genome shotgun sequence.	123986	124435	453	88.96	0	3	46	556
143	594	Pseudomonas aeruginosa strain Pae_CF67.10f CF67.10f_contig_26, whole genome shotgun sequence.	123943	124392	453	88.96	0	3	46	556
143	594	Pseudomonas aeruginosa strain Pae_CF67.10g CF67.10g_contig_6, whole genome shotgun sequence.	205092	204643	453	88.96	0	3	46	556
143	594	Pseudomonas aeruginosa strain Pae_CF67.10h CF67.10h_contig_1, whole genome shotgun sequence.	123986	124435	453	88.96	0	3	46	556
143	594	Pseudomonas aeruginosa strain Pae_CF67.10i CF67.10i_contig_44, whole genome shotgun sequence.	15771	16220	453	88.96	0	3	46	556
143	594	Pseudomonas aeruginosa strain Pae_CF67.10j CF67.10j_contig_11, whole genome shotgun sequence.	56901	57350	453	88.96	0	3	46	556
143	594	Pseudomonas aeruginosa strain Pae_CF67.10k CF67.10k_contig_21, whole genome shotgun sequence.	82533	82084	453	88.96	0	3	46	556
143	594	Pseudomonas aeruginosa strain Pae_CF67.10m CF67.10m_contig_30, whole genome shotgun sequence.	123986	124435	453	88.96	0	3	46	556
143	594	Pseudomonas aeruginosa strain Pae_CF67.10n CF67.10n_contig_18, whole genome shotgun sequence.	47384	46935	453	88.96	0	3	46	556
143	594	Pseudomonas aeruginosa strain Pae_CF67.10o CF67.10o_contig_28, whole genome shotgun sequence.	123986	124435	453	88.96	0	3	46	556
143	594	Pseudomonas aeruginosa strain Pae_CF67.10p CF67.10p_contig_4, whole genome shotgun sequence.	123962	124411	453	88.96	0	3	46	556
143	594	Pseudomonas aeruginosa strain Pae_CF67.10q CF67.10q_contig_3, whole genome shotgun sequence.	204969	204520	453	88.96	0	3	46	556
143	594	Pseudomonas aeruginosa PA7 chromosome, complete genome.	2439534	2439085	453	88.74	0	3	47	551
108	630	Pseudomonas aeruginosa strain AZPAE13848 AZPAE13848_contig_4, whole genome shotgun sequence.	368817	368295	528	84.66	0	8	71	518
108	613	Pseudomonas aeruginosa strain AZPAE13848 AZPAE13848_contig_41, whole genome shotgun sequence.	1	506	511	84.74	0	8	68	503
1	594	Pseudomonas aeruginosa strain AZPAE15046 AZPAE15046_contig_10, whole genome shotgun sequence.	37116	36533	600	78.00	0	18	110	357
1	594	Pseudomonas aeruginosa BL18 genomic scaffold adgey-supercont1.1, whole genome shotgun sequence.	1940713	1940129	600	77.83	0	18	112	351
1	594	Pseudomonas aeruginosa BL10 genomic scaffold adgez-supercont1.1, whole genome shotgun sequence.	2691428	2690844	600	77.83	0	18	112	351
1	594	Pseudomonas aeruginosa strain AZPAE12412 AZPAE12412_contig_39, whole genome shotgun sequence.	19732	19148	600	77.83	0	18	112	351
1	594	Pseudomonas aeruginosa strain AZPAE15033 AZPAE15033_contig_27, whole genome shotgun sequence.	124599	125183	600	77.83	0	18	112	351
1	594	Pseudomonas aeruginosa strain AZPAE14986 AZPAE14986_contig_62, whole genome shotgun sequence.	12259	11675	600	77.83	0	18	112	351
1	594	Pseudomonas aeruginosa strain AZPAE15040 AZPAE15040_contig_45, whole genome shotgun sequence.	10091	10675	600	77.83	0	18	112	351
1	594	Pseudomonas aeruginosa strain AZPAE14372 AZPAE14372_contig_32, whole genome shotgun sequence.	229506	228922	600	77.67	0	18	113	346
1	594	Pseudomonas aeruginosa strain AZPAE14990 AZPAE14990_contig_27, whole genome shotgun sequence.	227846	228430	600	77.67	0	18	113	346
1	594	Pseudomonas aeruginosa strain AZPAE15051 AZPAE15051_contig_35, whole genome shotgun sequence.	95997	96581	600	77.67	0	18	113	346
1	594	Pseudomonas aeruginosa strain AZPAE14441 AZPAE14441_contig_37, whole genome shotgun sequence.	27527	28110	600	77.67	0	18	112	346
1	573	Pseudomonas aeruginosa PABL056 contig-25000014, whole genome shotgun sequence.	11925	12488	582	78.18	0	24	100	346
346	594	Pseudomonas aeruginosa strain Pae_CF67.01a CF67.01a_contig_90, whole genome shotgun sequence.	1	249	249	89.56	0	0	26	316
346	594	Pseudomonas aeruginosa strain Pae_CF67.02b CF67.02b_contig_8, whole genome shotgun sequence.	49579	49331	249	89.56	0	0	26	316
143	366	Pseudomonas aeruginosa strain Pae_CF67.02b CF67.02b_contig_67, whole genome shotgun sequence.	43730	43951	225	88.89	0	3	21	274
143	366	Pseudomonas aeruginosa strain Pae_CF67.01a CF67.01a_contig_13, whole genome shotgun sequence.	26810	26589	225	88.89	0	3	21	274
1	128	Pseudomonas aeruginosa strain AZPAE13848 AZPAE13848_contig_61, whole genome shotgun sequence.	1655	1782	128	100.00	0	0	0	237
1	134	Pseudomonas aeruginosa strain AZPAE14974 AZPAE14974_contig_102, whole genome shotgun sequence.	10455	10322	137	77.37	3e-11	4	25	76.8
1	134	Pseudomonas aeruginosa strain AZPAE14442 AZPAE14442_contig_45, whole genome shotgun sequence.	3852	3722	136	75.74	8e-07	5	26	62.1
1	134	Pseudomonas aeruginosa strain AZPAE14914 AZPAE14914_contig_50, whole genome shotgun sequence.	60058	60188	136	75.74	8e-07	5	26	62.1
1	134	Pseudomonas aeruginosa strain AZPAE14985 AZPAE14985_contig_12, whole genome shotgun sequence.	230245	230115	136	75.74	8e-07	5	26	62.1
1	134	Pseudomonas aeruginosa strain AZPAE14926 AZPAE14926_contig_13, whole genome shotgun sequence.	109004	108874	136	75.74	8e-07	5	26	62.1
1	134	Pseudomonas aeruginosa 3575 adTyh-supercont1.4, whole genome shotgun sequence.	295983	296113	136	75.00	4e-05	5	27	56.5
1	78	Pseudomonas aeruginosa strain AZPAE14853 AZPAE14853_contig_5, whole genome shotgun sequence.	208380	208457	79	79.75	4e-05	2	14	56.5
1	78	Pseudomonas aeruginosa strain AZPAE15057 AZPAE15057_contig_19, whole genome shotgun sequence.	142924	143001	79	79.75	4e-05	2	14	56.5
1	78	Pseudomonas aeruginosa strain AZPAE14815 AZPAE14815_contig_9, whole genome shotgun sequence.	199444	199521	79	79.75	4e-05	2	14	56.5
1	78	Pseudomonas aeruginosa strain AZPAE12138 AZPAE12138_contig_7, whole genome shotgun sequence.	139280	139357	79	79.75	4e-05	2	14	56.5
1	78	Pseudomonas aeruginosa 9BR 9BRScaffold1, whole genome shotgun sequence.	635859	635936	79	79.75	4e-05	2	14	56.5
